# Supplementary material for: Monitoring health and reproductive status of olms (Proteus anguinus) by ultrasound
Source: PLoS One. 2017 Aug 15;12(8):e0182209. doi: 10.1371/journal.pone.0182209 (PMC5557490; doi:10.1371/journal.pone.0182209)
Supplement: S1 Video — Blood flow appears orderly without major turbulences during each heartbeat. Images were acquired in color Doppler-mode at 12 MHz. (ZIP) [file pone.0182209.s001.zip]

Archive with 1 entries (1 files):
- S1_Video.AVI
